# Supplementary material for: The Role of Inulin in Maintaining Antioxidant Capacity and Enzymatic Activities of Jerusalem Artichoke (Helianthus tuberosus L.) Cultivars During Cold Storage
Source: Antioxidants (Basel). 2025 Sep 12;14(9):1109. doi: 10.3390/antiox14091109 (PMC12466436; doi:10.3390/antiox14091109)
Supplement: Supplementary file 1 [file antioxidants-14-01109-s001.zip]

Archive with 1 entries (1 files):
- antioxidants-3809609-supplementary.xlsx
