# Supplementary material for: The Role of Inulin in Maintaining Antioxidant Capacity and Enzymatic Activities of Jerusalem Artichoke (Helianthus tuberosus L.) Cultivars During Cold Storage
Source: Antioxidants (Basel). 2025 Sep 12;14(9):1109. doi: 10.3390/antiox14091109 (PMC12466436; doi:10.3390/antiox14091109)
Supplement: Supplementary file 1 [file antioxidants-14-01109-s001.zip › antioxidants-3809609-supplementary.xlsx]

## Sheet: Sheet1
Table S1. Changes in inulin content, degree of polymerization (DP), and associated antioxidant capacities (DPPH scavenging, •OH scavenging, and FRAP) of eight Jerusalem artichoke cultivars during 60 days of cold storage at 0±0.5°C
Cultivar	Inulin (mg/g)			DP			DPPH scavenging (%)			·OH scavenging (%)			FRAP (mg TE/g FW)
	0d	30d	60d	0d	30d	60d	0d	30d	60d	0d	30d	60d	0d	30d	60d
LZJ017	582.57 ± 29.41d	610.88 ± 27.82b	595.64 ± 25.31ab	10.47 ± 0.18a	9.70 ± 0.02b	8.70 ± 0.05c	82.41 ± 1.24de	80.53 ± 1.38e	73.60 ± 1.92c	57.00 ± 5.42b	97.50 ± 0.60a	65.64 ± 5.00b	18.06 ± 0.99b	16.14 ± 0.88b	14.62 ± 1.01b
LZJ055	809.70 ± 31.67a	606.99 ± 29.66b	559.64 ± 3.31ab	10.15 ± 0.10b	9.71 ± 0.12b	9.83 ± 0.15a	85.32 ± 1.03cd	86.70 ± 0.95bc	76.39 ± 1.68bc	63.05 ± 4.67b	98.47 ± 0.55a	89.28 ± 1.69a	21.92 ± 2.20b	16.74 ± 1.80b	12.97 ± 1.20bc
LZJ005	681.72 ± 32.69c	672.57 ± 26.21b	633.51 ± 16.17a	9.50 ± 0.12c	9.12 ± 0.11d	9.63 ± 0.16ab	87.71 ± 0.86bc	83.76 ± 1.16cde	74.24 ± 1.87c	85.70 ± 2.07a	95.58 ± 0.89ab	76.54 ± 3.51b	21.29 ± 2.19b	13.90 ± 0.97b	10.11 ± 1.00bc
LZJ004	745.69 ± 13.38abc	644.56 ± 8.59b	579.61 ± 21.08ab	10.11 ± 0.01b	9.35 ± 0.04cd	8.74 ± 0.05c	92.05 ± 0.55a	91.98 ± 0.58a	86.51 ± 0.98a	53.73 ± 5.73b	91.75 ± 1.53c	71.99 ± 4.16b	21.38 ± 2.01b	14.08 ± 1.83b	13.20 ± 1.78bc
LZJ006	582.43 ± 26.21d	638.49 ± 14.00b	589.34 ± 36.15ab	10.25 ± 0.06ab	9.51 ± 0.08bc	9.54 ± 0.07ab	90.47 ± 0.66ab	88.01 ± 0.87b	75.63 ± 1.77c	94.25 ± 1.01a	96.45 ± 0.85ab	89.89 ± 1.61a	16.65 ± 1.96b	15.06 ± 1.73b	12.43 ± 1.75bc
LZJ047	764.78 ± 12.56ab	804.84 ± 35.6a	630.68 ± 8.85a	10.08 ± 0.03b	10.18 ± 0.06a	9.33 ± 0.05b	80.62 ± 1.36e	80.75 ± 1.37de	82.25 ± 3.16ab	92.53 ± 1.17a	97.80 ± 0.62a	68.26 ± 4.58b	19.57 ± 1.93b	16.65 ± 1.96b	11.53 ± 1.7bc
LZJ010	588.11 ± 23.15d	634.65 ± 25.54b	532.29 ± 33.16b	8.83 ± 0.09d	9.12 ± 0.08d	8.73 ± 0.06c	92.42 ± 0.55a	88.81 ± 0.8ab	73.52 ± 1.92c	93.14 ± 1.10a	94.32 ± 1.02bc	70.60 ± 4.67b	20.38 ± 1.38b	15.83 ± 1.76b	8.45 ± 1.07c
LZJ119	709.85 ± 25.14bc	673.93 ± 25.22b	621.94 ± 10.38a	10.09 ± 0.03b	9.55 ± 0.08bc	9.53 ± 0.11ab	85.38 ± 1.06cd	84.00 ± 1.14cd	79.80 ± 1.42bc	95.89 ± 0.94a	95.89 ± 0.94ab	76.90 ± 3.47b	28.49 ± 1.92a	23.30 ± 1.65a	21.18 ± 2.18a
Table S2. Changes in total polyphenol content and polyphenol-associated antioxidant capacities (DPPH scavenging, •OH scavenging, and FRAP) of eight Jerusalem artichoke cultivars during 60 days of cold storage at 0±0.5°C
Cultivar	Total polyphenols (mg/g)			DPPH scavenging (%)			·OH scavenging (%)			FRAP (mg TE/g FW)
	0d	30d	60d	0d	30d	60d	0d	30d	60d	0d	30d	60d
LZJ017	14.12 ± 1.30b	12.31 ± 0.52b	14.45 ± 1.20b	76.92 ± 1.76b	60.25 ± 1.38b	54.82 ± 1.65bc	86.48 ± 0.87bcd	87.50 ± 1.10a	88.67 ± 1.14a	20.09 ± 1.05b	11.69 ± 0.79b	15.37 ± 0.89d
LZJ055	15.36 ± 1.39b	19.46 ± 0.73a	12.06 ± 1.05bc	85.05 ± 0.94a	82.67 ± 0.70a	79.14 ± 0.86a	83.79 ± 1.09d	82.88 ± 1.81abc	87.07 ± 1.00ab	23.51 ± 1.08a	19.47 ± 0.97a	24.37 ± 1.10a
LZJ005	15.11 ± 1.37b	11.78 ± 0.51b	15.74 ± 1.41b	68.85 ± 5.96cd	59.68 ± 1.37bc	47.42 ± 1.81d	86.36 ± 0.97cd	82.96 ± 1.64abc	81.37 ± 1.45cd	24.53 ± 1.16a	17.25 ± 0.92a	19.47 ± 1.04bc
LZJ004	12.25 ± 1.18bc	13.50 ± 0.56b	9.04 ± 0.87c	66.31 ± 1.18cd	58.10 ± 1.44bc	59.90 ± 1.40bc	90.17 ± 0.73a	81.10 ± 1.78bc	83.17 ± 1.28bc	16.14 ± 0.96c	11.45 ± 0.79b	8.09 ± 0.72e
LZJ006	12.75 ± 1.21bc	9.26 ± 0.43c	10.17 ± 0.94c	71.76 ± 1.11bc	55.78 ± 1.52c	59.48 ± 1.44bc	89.54 ± 0.81ab	84.15 ± 1.23ab	84.33 ± 1.40abc	18.12 ± 1.00bc	10.34 ± 0.76b	16.97 ± 0.93cd
LZJ047	15.24 ± 1.38b	12.70 ± 0.53b	15.33 ± 1.25b	78.36 ± 0.90ab	58.26 ± 1.42bc	55.38 ± 1.58bc	89.57 ± 0.81ab	86.93 ± 1.30a	82.49 ± 1.60bc	19.84 ± 1.05b	10.22 ± 0.76b	15.99 ± 0.90d
LZJ010	9.26 ± 0.98c	7.67 ± 0.38c	10.67 ± 0.97c	61.57 ± 1.33d	44.23 ± 1.86d	61.53 ± 5.50b	78.99 ± 1.37e	78.30 ± 1.85c	77.27 ± 1.89d	14.78 ± 0.92c	6.51 ± 0.67c	7.72 ± 0.71e
LZJ119	19.98 ± 1.54a	18.80 ± 0.71a	21.24 ± 1.61a	65.61 ± 0.91cd	61.78 ± 0.63b	52.49 ± 0.73cd	87.89 ± 0.83abc	82.84 ± 1.66abc	81.20 ± 1.97cd	17.39 ± 1.57bc	16.61 ± 1.52a	20.31 ± 0.76b
Table S3. Changes in antioxidant enzyme activities (CAT, POD, and SOD) of eight Jerusalem artichoke cultivars during 60 days of cold storage at 0±0.5°C
Cultivar	CAT (U/g FW)			POD (U/g FW)			SOD(U/g FW)
	0d	30d	60d	0d	30d	60d	0d	30d	60d
LZJ017	186.22 ± 23.39b	157.78 ± 9.82c	106.13 ± 11.21b	56.67 ± 1.75cd	70.57 ± 1.58e	98.57 ± 11.15c	5.25 ± 0.40a	5.50 ± 0.31a	5.45 ± 0.23a
LZJ055	181.42 ± 18.92b	166.58 ± 12.16bc	168.80 ± 7.72a	54.92 ± 5.27cd	72.00 ± 3.90e	108.70 ± 5.16bc	5.90 ± 0.36a	6.00 ± 0.36a	5.17 ± 0.71a
LZJ005	210.76 ± 7.29ab	118.84 ± 2.65d	142.76 ± 18.50ab	59.35 ± 0.37cd	104.99 ± 3.21c	114.80 ± 4.70bc	5.31 ± 0.40a	5.32 ± 0.50a	4.88 ± 0.43a
LZJ004	118.49 ± 2.61c	96.98 ± 6.33d	124.09 ± 13.56b	64.74 ± 4.85bc	81.90 ± 6.79de	126.79 ± 1.74b	5.69 ± 0.24a	5.18 ± 0.32a	5.26 ± 0.27a
LZJ006	121.96 ± 2.79c	111.11 ± 3.32d	121.16 ± 6.65b	48.21 ± 1.8d	94.46 ± 1.84cd	124.48 ± 3.8bc	5.03 ± 0.57a	5.08 ± 0.54a	5.13 ± 0.36a
LZJ047	202.67 ± 19.12ab	184.71 ± 12.04ab	135.29 ± 12.56ab	71.19 ± 2.00b	91.58 ± 5.23cd	112.95 ± 4.71bc	5.28 ± 0.48a	5.41 ± 0.22a	5.05 ± 0.28a
LZJ010	184.89 ± 5.81b	118.31 ± 5.31d	173.51 ± 20.75a	115.15 ± 4.55a	141.15 ± 5.43b	134.83 ± 5.87b	5.75 ± 0.19a	5.61 ± 0.51a	4.43 ± 0.82a
LZJ119	241.59 ± 11.32a	204.71 ± 5.73a	174.67 ± 13.26a	119.13 ± 4.19a	158.83 ± 10.38a	168.09 ± 16.96a	6.01 ± 0.40a	6.14 ± 0.43a	5.55 ± 0.28a
